# Supplementary material for: Occurrence, Distribution, and Risk Assessment of Phenolic Endocrine-Disrupting Chemicals in Surface Waters of the World’s Longest Water Diversion Project: The Non-Negligible Impact of Local Wastewater Emissions
Source: Toxics. 2026 May 13;14(5):427. doi: 10.3390/toxics14050427 (PMC13211472; doi:10.3390/toxics14050427)
Supplement: Supplementary file 1 [file toxics-14-00427-s001.zip]

Archive with 1 entries (1 files):
- toxics-4284176-supplementary.pdf
